# Supplementary material for: A substitute variety for agronomically and medicinally important Serenoa repens (saw palmetto)
Source: Sci Rep. 2019 Mar 18;9:4709. doi: 10.1038/s41598-019-41150-z (PMC6423146; doi:10.1038/s41598-019-41150-z)
Supplement: Supplementary file 4 — Supplementary Dataset - Table 1 [file 41598_2019_41150_MOESM4_ESM.csv]

	Constituents	sl mean	sp mean	sl min	sp min	sl max	sp max	Wilcoxon Sum Rank	T test	T test (adjusted)	F statistic
1	Dodecanoic acid	25.26159392	25.21155709	24.53691741	24.43181695	26.03374614	25.92359203	0.69047619	0.908588164	0.908588164	0.848542997
2	Methyl tetradecanoate	21.33806331	17.89260669	20.1843003	16.37187872	22.34027771	21.16397821	0.015873016	0.012102757	0.127078952	0.116800704
3	Myristic acid	24.62833246	25.12642893	23.55916992	24.61141925	25.61854774	25.44983629	0.547619048	0.28784114	0.908588164	0.069403091
4	D-Mannose	5.063768232	8.297243166	0	0	12.86325707	13.93746578	0.265205393	0.50155661	0.908588164	0.868371414
5	Pentadecanoic acid	16.38492934	16.81946534	15.19217721	16.16268635	17.58561543	17.49692398	0.547619048	0.434021565	0.908588164	0.164142295
6	Palmitoleic acid	17.91239281	18.08689945	16.01162038	17.41851973	20.15219322	18.71916485	0.69047619	0.855843104	0.908588164	0.024246495
7	Palmitic Acid	23.32283006	23.45385884	22.42085434	22.97251026	24.07170752	23.81871508	1	0.714602765	0.908588164	0.137732332
8	6-Octadecenoic acid	20.9529136	17.02001583	19.62410647	15.5056255	21.9498057	20.00265297	0.015873016	0.004748733	0.099723403	0.215865988
9	Heptadecanoic acid	16.80495661	16.86388747	15.74968615	16.06772845	17.60008713	17.44035012	0.841269841	0.884096356	0.908588164	0.528135436
10	Linoelaidic acid	21.41137797	21.18290192	20.8144526	20.36012478	21.98131781	21.77181908	0.841269841	0.505430452	0.908588164	0.798929643
11	9-Octadecenoic acid	22.41376753	22.55311522	21.68722103	22.25873739	23.05144678	22.88933388	0.69047619	0.63808417	0.908588164	0.130641705
12	Stearic acid	20.91607707	20.98118122	20.3026802	20.43348764	21.1923169	21.55147077	1	0.793526365	0.908588164	0.83165516
13	11-Eicosenoic acid	16.88739154	16.9588628	16.27255689	16.39630374	17.14373197	17.41350398	0.841269841	0.76693201	0.908588164	0.952874491
14	Arachidic acid	16.30418155	16.51645312	15.75689507	15.70886834	16.57317378	17.29527569	0.841269841	0.504136063	0.908588164	0.269125754
15	Hexadecanedioic acid	5.86931337	11.0312721	0	0	15.20781509	14.5252761	0.590013887	0.290908377	0.908588164	0.627308535
16	Behenic acid	15.47356328	15.53648471	14.9730695	14.90350531	15.73039053	15.94868662	1	0.794536336	0.908588164	0.540385709
17	1-Monooleoylglycerol	16.90878335	17.10000859	15.79517722	16.59770342	18.58647699	17.86310943	0.69047619	0.733543558	0.908588164	0.124580252
18	Squalene	15.68995752	16.09810898	15.0813586	15.73875201	16.82428754	16.56693107	0.150793651	0.267473061	0.908588164	0.23789424
19	Lignoceric acid	16.05004638	16.12321958	15.76764135	15.63461255	16.43051789	16.45800602	0.841269841	0.723438055	0.908588164	0.693397511
20	Pentacosanoic acid	13.8137794	13.90756989	13.58355293	13.79177338	14.23212108	14.033423	0.547619048	0.532196963	0.908588164	0.065192928
21	Gamma-Tocopherol	6.639806401	16.19713053	0	15.51671572	16.88545806	16.58861217	0.290346834	0.078457511	0.549202579	2.75E-05
