# Supplementary material for: A substitute variety for agronomically and medicinally important Serenoa repens (saw palmetto)
Source: Sci Rep. 2019 Mar 18;9:4709. doi: 10.1038/s41598-019-41150-z (PMC6423146; doi:10.1038/s41598-019-41150-z)
Supplement: Supplementary file 5 — Supplementary Dataset - Table 2 [file 41598_2019_41150_MOESM5_ESM.csv]

	Constituents	sl mean	sp mean	sl min	sp min	sl max	sp max	Wilcoxon Sum Rank	T test	T test (adjusted)	F statistic
1	geraniol	5.882882876	7.025725365	5.166660618	6.883424093	6.781806614	7.343711918	0.007936508	0.012377079	0.028879851	0.044741814
2	1-Monolaurin	5.549718443	6.409725126	2.651615844	4.202124486	7.690869166	7.598792637	0.69047619	0.450023016	0.466690535	0.436273709
3	arabinose	5.701043906	6.998110787	5.555856502	6.593573353	6.013943416	7.424818784	0.007936508	0.000293983	0.001646303	0.236910405
4	Ascorbic acid	6.45106081	7.235061837	5.728523385	6.593516009	7.739189318	7.627289016	0.222222222	0.100721365	0.122617313	0.206362208
5	Caproic acid	4.251247567	9.01919623	0.073342205	8.134935678	7.509808748	9.367363427	0.007936508	0.021932733	0.046214443	0.004548646
6	Caprylic acid	9.263798807	10.23105016	9.054620853	9.826082859	9.504917944	10.86973194	0.007936508	0.003579604	0.012528614	0.175878283
7	Ferulic acid	5.849511165	4.913479018	3.874836797	4.328449698	8.066485442	5.336837333	0.547619048	0.297198755	0.332862606	0.019153078
8	Isoquercitin	8.658112009	14.70542582	6.883612451	14.37979421	10.36029287	15.64479429	0.007936508	0.000382316	0.001784143	0.069596305
9	Kaempferol	9.677798562	12.32644013	9.261115178	11.74768085	9.900232957	13.42161688	0.007936508	0.000274221	0.001646303	0.153991254
10	Myristic Acid	8.757393834	10.11746349	7.26365525	9.425966813	10.09418863	12.18558737	0.222222222	0.099200901	0.122617313	0.963115344
11	P-coumaric acid	6.065784911	7.526655411	5.328022221	7.050194497	7.741896314	8.114193413	0.055555556	0.023107221	0.046214443	0.151591377
12	Pectin	7.271592955	9.285301128	5.289549845	9.026228244	8.62734419	9.497375813	0.007936508	0.042863802	0.070599203	0.000966257
13	quercitrin	5.86325323	11.49488667	2.895374392	10.94151397	8.583749046	12.3897539	0.007936508	0.008086249	0.025102381	0.011459957
14	Rutin	5.482864328	11.74686948	0	11.17201872	7.596646844	13.42184332	0.007936508	0.008965136	0.025102381	0.039581245
15	tridecanoic acid	6.288977447	10.89570153	3.295968486	9.829164463	10.53362876	11.54363366	0.015873016	0.025839686	0.048234081	0.014084637
16	Vanillic acid	3.834705497	7.348847302	3.103501525	6.462693063	4.619210666	8.447558276	0.007936508	5.21E-05	0.000486064	0.835220899
17	Anthranilic acid	1.17699167	1.700378559	0.744639584	1.198066238	1.581219291	2.301060964	0.095238095	0.068357881	0.100644303	0.955227528
18	Apigenin 4-glucoside	4.128806481	5.160289044	3.417953969	4.798469043	4.589157695	5.836213959	0.007936508	0.009932506	0.025282742	0.643568456
19	Apigenin 7-rutinoside	0.41461366	2.159897532	0	1.685750024	1.153115632	2.862552149	0.011925234	0.000647282	0.002589126	0.924641899
20	Daucosterol	0.015699927	0.007150011	0	0	0.024493291	0.035750055	0.265205393	0.343757247	0.370200112	0.366633099
21	farnesol	0.624768698	2.308514974	0.30917829	2.073696937	1.088233575	2.499667929	0.007936508	3.51E-05	0.000486064	0.250660998
22	Fucose	3.429009154	7.621455494	2.384405879	7.118022764	4.123603037	8.171194942	0.007936508	9.29E-06	0.000260192	0.349426585
23	fructose	0.483279533	0.297252594	0.002352226	0.081544636	1.872319669	0.498608741	0.69047619	0.629966707	0.629966707	0.015980561
24	Niacin	0.134490107	0.411122213	0.053580831	0	0.289712314	0.639843517	0.150793651	0.063583574	0.098907782	0.086718836
25	Rhoifolin	2.022593305	3.181842098	1.279463174	2.61366208	2.720948577	4.567147609	0.031746032	0.034775499	0.060857123	0.653814596
26	Riboflavin	2.445156468	2.275834648	2.342942591	2.059906776	2.693841838	2.560230329	0.095238095	0.143138215	0.166994584	0.678598002
27	thiamine	1.380604894	2.968275582	0.101603835	2.681365054	3.117842022	3.132701153	0.150793651	0.071888788	0.100644303	0.001390859
28	Undecanoic acid	1.967305472	1.087925996	1.156053387	0.773636897	3.319994036	1.772141679	0.055555556	0.085782783	0.114377044	0.158815702
