# Supplementary material for: A substitute variety for agronomically and medicinally important Serenoa repens (saw palmetto)
Source: Sci Rep. 2019 Mar 18;9:4709. doi: 10.1038/s41598-019-41150-z (PMC6423146; doi:10.1038/s41598-019-41150-z)
Supplement: Supplementary file 6 — Supplementary Dataset - Table 3 [file 41598_2019_41150_MOESM6_ESM.csv]

	Constituents	sl mean	sp mean	sl min	sp min	sl max	sp max	Wilcoxon Sum Rank	T test	T test (adjusted)	F statistic
1	geraniol	0.818662206	2.529910898	0	0	1.914564523	5.5055734	0.388629493	0.229772396	0.339663542	0.074380062
2	Fucose	0	1.51444434	0	0	0	2.518535139	0.02536986	0.028311779	0.12587242	0
3	Decanoic acid	0	1.099843404	0	0	0	2.887525271	0.072005658	0.122487125	0.218924787	0
4	Fructose	0.122706331	1.641690975	0	0.22650853	0.613531653	3.025028794	0.017750114	0.03331917	0.12587242	0.020609998
5	Mannitol	0.389574892	1.784182321	0	0	0.918386234	3.813524689	0.138791738	0.099223418	0.198446835	0.026509856
6	Undecanoic acid	0.198220006	1.199950731	0	0	0.516015147	2.283921772	0.066955282	0.065878742	0.166336857	0.039633541
7	lauric acid	1.736755436	1.599343496	0.526068812	0	3.023255352	3.23878686	1	0.853095438	0.853095438	0.765775662
8	Tridecanoic acid	1.001715619	1.708983635	0	0	1.922197848	3.03562391	0.249152639	0.281263111	0.398456074	0.337563818
9	Farnesol	0.490119615	1.31422275	0	0.422233001	0.713695815	2.424922088	0.093692619	0.068491647	0.166336857	0.093744518
10	myristic acid	0.793433384	1.857258449	0.613531653	0.422233001	1.042644337	3.676944359	0.150793651	0.128779286	0.218924787	0.001594469
11	Pentadecanoic acid	1.32650168	2.50615027	1.13093087	1.589763487	1.632268215	3.334854269	0.015873016	0.016070163	0.12587242	0.035440939
12	palmitoleic acid	0.334258472	1.107001064	0	0	0.526068812	2.137503524	0.116073943	0.098388206	0.198446835	0.019232464
13	palmitic acid	0.845759067	1.358997043	0.704871964	0.622930351	1.280956314	2.032100843	0.208690443	0.091926829	0.198446835	0.18830172
14	Heptadecanoic acid	0.465555641	1.156981532	0.333423734	0	0.739848103	2.416839742	0.150793651	0.178264685	0.288619013	0.004665833
15	1-Monolaurin	2.894512455	2.024865898	2.266036894	0	3.951401292	3.005399988	0.420634921	0.197850831	0.305769465	0.339474959
16	linoleic acid	0.544901906	0.885230155	0	0	1.189033824	1.545968369	0.249152639	0.324125101	0.433058029	0.558993428
17	vaccenic acid	1.030543314	0.905296206	0.475084883	0	2.859969548	1.752748591	0.69047619	0.825098491	0.850101476	0.413726266
18	oleic acid	2.084421718	2.439115366	0	0.422233001	2.737686761	4.044394119	0.547619048	0.682760905	0.773795693	0.685370013
19	stearic acid	0.428769215	1.335599095	0	0	0.704871964	2.792855352	0.116073943	0.113352188	0.214109688	0.030591919
20	Kaempferol	0.08872133	1.114061882	0	0	0.443606651	2.17951105	0.04490859	0.048091532	0.147390085	0.017269176
21	Phytol	0.220330015	0.974323081	0	0	0.565597176	1.659924558	0.066955282	0.05202003	0.147390085	0.190555655
22	1-Monomyristin	0.073474213	1.199859136	0	0	0.367371066	2.23878686	0.04490859	0.041454292	0.140944592	0.007283768
23	gondoic acid	0.803370953	1.475703124	0.575312331	0	1.189033824	4.139142019	0.420634921	0.397435316	0.500474101	0.005372831
24	arachidic acid	5.226488363	2.872530994	4.73714592	0.925999419	5.989139007	4.336997417	0.007936508	0.021467701	0.12587242	0.092503265
25	Behenyl alcohol	4.087248395	3.053762194	0	1.111031312	5.961854808	4.303780748	0.150793651	0.420644365	0.510782444	0.290366791
26	behenic acid	3.297332263	1.326022162	2.641546029	0	4.088311236	2.298658316	0.007936508	0.010839419	0.12587242	0.31608209
27	Lignoceryl alcohol	1.109134767	0.303998944	0.731183242	0	1.695993813	1.269033146	0.090688366	0.030003061	0.12587242	0.462442802
28	Campesterol	0.726141785	0.781529505	0.495695163	0	1.15704371	1.263034406	0.420634921	0.823822247	0.850101476	0.261160303
29	1-Octacosanol	0.409193598	0.626303147	0	0	0.739848103	1.464668267	0.525808953	0.507808051	0.595361164	0.127437911
30	Stigmasterol	0.317470018	0	0	0	0.454175893	0	0.02536986	0.018555977	0.12587242	0
31	Cycloartenol	0.350470156	0	0	0	0.604071324	0	0.02536986	0.028330442	0.12587242	0
32	Daucosterol	0.373606432	0.214270161	0.176322773	0	0.526068812	0.659924558	0.397614752	0.331162022	0.433058029	0.137585394
33	Rhoifolin	0.78081337	0.725905337	0.432959407	0.344828497	1.09085343	0.910732662	0.753298033	0.738357891	0.80981188	0.90672884
34	Populnin-3-O-xyloside	0.451365202	0	0.275007047	0	0.879705766	0	0.006694381	0.014174781	0.12587242	0
